# Supplementary material for: Importance of ipsilateral residual hearing for spatial hearing by bimodal cochlear implant users
Source: Sci Rep. 2023 Mar 27;13:4960. doi: 10.1038/s41598-023-32135-0 (PMC10042848; doi:10.1038/s41598-023-32135-0)
Supplement: Supplementary file 1 — Supplementary Information. [file 41598_2023_32135_MOESM1_ESM.xlsx]

## Sheet: Sheet1
Subject #		S1			S2			S3			S4			S5			S6			S7			S8			S9			S10			S11			S12
Subject Gender		F			F			F			F			M			M			M			M			F			F			F			F
Subject Age		27			64			64			20			21			25			31			26			47			25			39			33
Co-Located		run1	run2	run3	run1	run2	run3	run1	run2	run3	run1	run2	run3	run1	run2	run3	run1	run2	run3	run1	run2	run3	run1	run2	run3	run1	run2	run3	run1	run2	run3	run1	run2	run3	run1	run2	run3
Bimodal clinical		7.3	3.6	6.7	7	5.7		5.3	6		1	3.7		4	2		5.3	6.3		6	3.9		6.3	7.3		4	5.7		7.3	6.7		7	4.7	7.7	7.7	5.9
Bimodal adapted		10	7		11.9	12.3		7.7	6.7		11.7	10.7		6	4.7		10	7.3		6	3.9		8	7.7		12.8	9.9		9.7	10.3		12.7	9.7		12.3	13
Bimodal match		2.7	3.7		3.7	5		6.7	5		6.3	6		4	5.7		4	6		7.7	1.7	5.9	5	5		5.7	4.3		6.3	3.9		8	7		7.7	6.7
BiEAS low		4.3	1.7		0.3	7.3	2.7	3.3	3.7		3.7	8	4.7	3	2.3		7	6		2	2.9		8.3	8.3		4	5.3		6	7.3		7	7.7	5	8	5	3.7
BiEAS high		4.7	5		8	5.3		7.7	3.7	5.3	4	5		3.3	2.3		7	4.7		2	4		4.5	3.3		4	6		6.3	8	8	7.3	6		5	4
Spatial Separated		run1	run2	run3	run1	run2	run3	run1	run2	run3	run1	run2	run3	run1	run2	run3	run1	run2	run3	run1	run2	run3	run1	run2	run3	run1	run2	run3	run1	run2	run3	run1	run2	run3	run1	run2	run3
Bimodal clinical		6	4.3		6	4.3		6.7	5.7		3.7	6.3		4.7	2		5.7	8		4	4.7		7	6		8.3	7.7		5.3	2.9		8	7.7	7.3	7	6.3
Bimodal adapted		10.3	11		8	17.3	9.7	10.7	10.3		11.7	11.3		8.3	5.3		12	6.3	9	7.7	10		9	7.7		9.7	12.7		7	5		12.9	10.3		9.3	12
Bimodal match		8	7.7		11.8	9.3		10	3.3	9.3	6	5.7		7.3	5.7		9.3	6.7		8	6.7		9.3	6.7		7.7	6		8.7	7.3		8.3	11	10.3	10	8
BiEAS low		6	5		3.7	3.7		5	6		3.7	4.3		4	1.7		5.3	5.3		5.7	4.4		6	8		4.9	6.9		5.5	6.7		6.3	6.7		6	5.9
BiEAS high		3.3	-0.3	-0.7	-2	4.7	-6.7	-1.7	-2		1.7	3		-4.7	-13.2	-10.3	-1.3	-2		-0.7	0		-1.3	0		2	2.7		-0.8	0		1.7	1.3	0	3.3	2.7
